# Supplementary material for: Comparison of Salt Stress Tolerance among Two Leaf and Six Grain Cultivars of Amaranthus cruentus L
Source: Plants (Basel). 2023 Sep 19;12(18):3310. doi: 10.3390/plants12183310 (PMC10535409; doi:10.3390/plants12183310)
Supplement: Supplementary file 1 [file plants-12-03310-s001.zip]

Archive with 1 entries (1 files):
- plants-2542340-supplementary.pdf
